# Supplementary material for: BPSS: a Nextflow pipeline for Bacterial Peptide Sequence Selection to detect protein diversity
Source: Bioinformatics. 2025 Dec 23;42(1):btaf677. doi: 10.1093/bioinformatics/btaf677 (PMC12797209; doi:10.1093/bioinformatics/btaf677)
Supplement: btaf677_Supplementary_Data [file btaf677_supplementary_data.zip]

Archive with 1 entries (1 files):
- Table S1 - Benchmarks.xlsx
